# Supplementary material for: Unravelling the Diversity and Abundance of the Red Fox (Vulpes vulpes) Faecal Resistome and the Phenotypic Antibiotic Susceptibility of Indicator Bacteria
Source: Animals (Basel). 2022 Sep 26;12(19):2572. doi: 10.3390/ani12192572 (PMC9558537; doi:10.3390/ani12192572)
Supplement: Supplementary file 1 [file animals-12-02572-s001.zip]

Archive with 1 entries (1 files):
- animals-1893738-supplementary.pdf
